# Supplementary material for: Metabolomic Profile of Vaccinium corymbosum Leaves: Exploiting Diversity Among Ten Different Cultivars
Source: Foods. 2025 Aug 17;14(16):2846. doi: 10.3390/foods14162846 (PMC12385233; doi:10.3390/foods14162846)
Supplement: Supplementary file 1 [file foods-14-02846-s001.zip]

Archive with 1 entries (1 files):
- foods-3733113-supplementary.pdf
